# Supplementary material for: Transcriptomic and physiological approaches to decipher cold stress mitigation exerted by brown-seaweed extract application in tomato
Source: Front Plant Sci. 2023 Sep 11;14:1232421. doi: 10.3389/fpls.2023.1232421 (PMC10520554; doi:10.3389/fpls.2023.1232421)
Supplement: Supplementary file 1 [file Table_1.xlsx]

## Sheet: Supplementary Table 1
Supplementary Table 1. Physiological measurements. Variables considered were: fresh weights of the red fruits (Red.FW), fresh weights of all the fruits (Tot.FW), dry matter of all the fruits (Tot.DM), fruits pH, hardness of the fruit (Durol), number of cracked fruits (Crack), stomatal conductance (SC), net photosyntesis (NP), total number of fruits were counted (Num.Fruits). Variables were measur…
Chilling	Treat	Rep	Red.FW	Tot.FW	Tot.DM	pH	Durol	Crack	SC	NP	Num.Fruits
the difference between these measures is given by the presence of green fruits.	Untreated	1	96.58	102.15	10.84	3.911	0.065	0	247.6	12.405	29
Control	Untreated	2	106.93	126.33	15.47	3.904	0.061	0	250.25	14.2775	27
Control	Untreated	3	103.19	118.43	13.98	3.959	0.069	0	182.512	11.985	30
Control	Untreated	4	106.39	124.64	14.98	4.065	0.071	0	212.877	12.135	28
Control	Untreated	5	95.4	115.41	13.14	4.072	0.072	0	272.45	14.7825	26
Control	Untreated	6	105.01	120.55	16.96	4.022	0.064	0	249.7	12.7	27
Control	BSE	1	134.51	145.02	18.76	3.991	0.067	0	518.4	17.135	34
Control	BSE	2	140.71	154.32	17.78	4.011	0.068	0	450.75	18.2	33
Control	BSE	3	142.4	156.25	19.56	4.024	0.062	0	360.25	15.095	35
Control	BSE	4	129.41	142.66	17.08	3.998	0.071	0	305.15	15.785	32
Control	BSE	5	133.81	148.37	18.01	4.066	0.075	0	431.925	16.545	29
Control	BSE	6	130.41	146.42	17.98	4.021	0.069	0	334.15	15.935	33
Cold	BSE	1	96.04	105.82	10.92	4.023	0.061	1	214.1	12.665	26
Cold	BSE	2	109.61	122.31	13.77	4.016	0.065	2	352.15	15.475	28
Cold	BSE	3	118.4	132.48	16.42	3.976	0.072	2	230.6	14.115	30
Cold	BSE	4	110.15	122.64	15.68	3.969	0.073	0	307.55	14.105	27
Cold	BSE	5	123.1	137.6	20.5	4.011	0.069	1	254.775	13.645	28
Cold	BSE	6	107.55	121.02	16.76	4.019	0.067	1	304.288	14.4175	27
Cold	Untreated	1	85.71	94.7	9.23	4.021	0.075	3	128.95	9.385	22
Cold	Untreated	2	77.2	89.88	11.63	3.982	0.065	4	134.65	8.97	21
Cold	Untreated	3	78.75	88.98	8.95	4.018	0.071	2	119.6	9.055	25
Cold	Untreated	4	72.91	99.01	12.2	4.015	0.064	3	195.975	11.23	23
Cold	Untreated	5	85.61	91.31	8.59	3.995	0.061	2	190	11.355	19
Cold	Untreated	6	70.08	92.25	11.93	4.0124	0.063	2	187.9	11.615	22
