# Supplementary material for: Transcriptomic and physiological approaches to decipher cold stress mitigation exerted by brown-seaweed extract application in tomato
Source: Front Plant Sci. 2023 Sep 11;14:1232421. doi: 10.3389/fpls.2023.1232421 (PMC10520554; doi:10.3389/fpls.2023.1232421)
Supplement: Supplementary file 2 [file Table_2.xlsx]

## Sheet: Supplementary Table 2
	Supplemtentary Table 2. Sequencing alignment metrics. The total number of sequenced reads per sample is reported. The overall alignment rate shows the percentage of how many of these reads are mapped to the reference genome. Finally the proportion of reads aligned to the genome 0, 1 and more than one time and the proportion of rRNA are indicated.
		Total reads	overall alignment rate	aligned 0 times	aligned 1 time	aligned>1 time	rRNA contamination
	T1 Cold NT 1	6618821	0.577	0.423	0.5517	0.0254	0.00645
	T1 Cold NT 2	5025076	0.5721	0.4279	0.5446	0.0275	0.01049
	T1 Cold NT 3	6550993	0.727	0.273	0.6986	0.0284	0.00383
	T1 Cold T 10	7959022	0.6604	0.3396	0.629	0.0314	0.00522
	T1 Cold T 11	6591153	0.5861	0.4139	0.5552	0.0309	0.01242
	T1 Cold T 12	5778165	0.4589	0.5411	0.4431	0.0158	0.00517
	T2 Cold T 16	39206709	0.6686	0.3314	0.6349	0.0337	0.00904
	T2 Cold T 17	3816713	0.7912	0.2088	0.7759	0.0153	0.01023
	T2 Cold T 18	3214414	0.6876	0.3124	0.6537	0.0339	0.00799
	T2 Cold NT 22	3921301	0.5908	0.4092	0.5544	0.0364	0.02204
	T2 Cold NT 23	4103724	0.705	0.295	0.5989	0.1061	0.32326
	T2 Cold NT 24	3648201	0.4972	0.5028	0.4687	0.0285	0.01714
	Total	96434292
	Average	8036191	0.626825
