# Supplementary material for: Transcriptomic and physiological approaches to decipher cold stress mitigation exerted by brown-seaweed extract application in tomato
Source: Front Plant Sci. 2023 Sep 11;14:1232421. doi: 10.3389/fpls.2023.1232421 (PMC10520554; doi:10.3389/fpls.2023.1232421)
Supplement: Supplementary file 3 [file Table_3.xlsx]

## Sheet: Supplementary Table 3
	Supplementary Table 3. KEGG pathways related to the DEGs. KEGG pathways for each sampling time DEG list are reported. Only pathways which present an FDR≤0.05 are shown. The number of DEGs and Genes in the pathway columns refer to the total number of DEGs and the total number of the genes in the genome involved in each pathway. The table is sorted by the Fold Enrichment value for each sampling tim…
		FDR	Number of DEGs	Genes in the pathway	Fold Enrichment	KEGG Pathway
	T1	1.94e-07	6	34	39.452	Flavonoid biosynthesis
		0.00839	2	16	27.945	Cutin, suberine and wax biosynthesis
		0.00104	3	27	24.84	Stilbenoid, diarylheptanoid and gingerol biosynthesis
		3.57e-05	6	101	13.281	Phenylpropanoid biosynthesis
		0.03755	2	37	12.084	Arginine and proline metabolism
		3.57e-05	14	722	4.335	Biosynthesis of secondary metabolites
		2.99e-05	19	1229	3.456	Metabolic pathways
	T2	0.04084	2	11	15.649	Sphingolipid metabolism
		0.04342	2	13	13.241	Photosynthesis
		0.04692	2	14	12.296	Thiamine metabolism
		0.00091	5	36	11.954	Porphyrin and chlorophyll metabolism
		0.05712	2	16	10.759	Cutin, suberine and wax biosynthesis
		0.06751	2	18	9.563	Zeatin biosynthesis
		0.07072	2	19	9.06	DNA replication
		0.08104	2	21	8.197	Circadian rhythm
		2.89e-09	17	180	8.129	Ribosome
		0.04084	3	34	7.594	Flavonoid biosynthesis
		0.00552	5	57	7.55	Phagosome
		0.09003	2	23	7.484	Nucleotide excision repair
		0.01068	6	101	5.113	Phenylpropanoid biosynthesis
		0.00292	8	139	4.953	Plant hormone signal transduction
		0.03834	5	94	4.578	MAPK signaling pathway
		0.09003	3	58	4.452	Pyruvate metabolism
		0.04084	5	101	4.261	Endocytosis
		0.04179	5	106	4.06	Protein processing in endoplasmic reticulum
		0.04179	6	151	3.42	Biosynthesis of cofactors
		2.75e-06	27	722	3.218	Biosynthesis of secondary metabolites
		5.74e-08	41	1229	2.871	Metabolic pathways
