# Supplementary material for: Transcriptomic and physiological approaches to decipher cold stress mitigation exerted by brown-seaweed extract application in tomato
Source: Front Plant Sci. 2023 Sep 11;14:1232421. doi: 10.3389/fpls.2023.1232421 (PMC10520554; doi:10.3389/fpls.2023.1232421)
Supplement: Supplementary file 4 [file Table_4.xlsx]

## Sheet: Supplementary Table 4
	Supplementary Table 4. Enzyme involved in flavonoids biosynthetic pathway. ID are shown according with from BRENDA database (Chang et al. 2021). DEGs associated with each enzyme are also shown.
	Enzyme ID	Description	Gene symbol
	2.3.1.74	chalcone synthase	CHS1 CHS2
	2.3.1.170	6'-deoxychalcone synthase	CHS1 CHS2
	5.5.1.6	chalcone isomerase	CHI1 LOC101266223
	2.3.1.133	shikimate O-hydroxycinnamoyltransferase	LOC100191129 LOC101256271 LOC101260610
	2.1.1.104	caffeoyl-CoA O-methyltransferase	AnthOMT LOC101265690
	1.14.14.82	flavonoid 3'-monooxygenase	F3'H
	1.1.1.234	flavanone 4-reductase	FNR
	1.1.1.219	dihydroflavonol 4-reductase	FNR
	1.14.14.81	flavanoid 3',5'-hydroxylase	F3'5'H
	1.14.11.9	flavanone 3-dioxygenase	F3H
	1.14.20.6	flavonol synthase	LOC101249699
	1.14.20.4	anthocyanidin synthase	ANS
